# Supplementary material for: Could Contamination Avoidance Be an Endpoint That Protects the Environment? An Overview on How Species Respond to Copper, Glyphosate, and Silver Nanoparticles
Source: Toxics. 2021 Nov 11;9(11):301. doi: 10.3390/toxics9110301 (PMC8623862; doi:10.3390/toxics9110301)
Supplement: Supplementary file 1 [file toxics-09-00301-s001.zip]

Archive with 1 entries (1 files):
- toxics-1436094-supplementary.pdf
